# Supplementary material for: Coronary artery bypass grafting using both internal mammary arteries—a safe concept for surgical training
Source: Interdiscip Cardiovasc Thorac Surg. 2025 Apr 25;40(5):ivaf100. doi: 10.1093/icvts/ivaf100 (PMC12064215; doi:10.1093/icvts/ivaf100)
Supplement: ivaf100_Supplementary_Data [file ivaf100_supplementary_data.zip]

Archive with 3 entries (3 files):
- CORRECT_supplemental_material.docx
- Supp_Fig_1.tif
- Supp_Fig_2.tif
